# Supplementary material for: Codon usage suggests that translational selection has a major impact on protein expression in trypanosomatids
Source: BMC Genomics. 2008 Jan 3;9:2. doi: 10.1186/1471-2164-9-2 (PMC2217535; doi:10.1186/1471-2164-9-2)
Supplement: Additional file 1 — All genes listed are linked to the GeneDB database [36]. The colour coding in additional tables S1, S3 and S4 is based on the GeneDB annotation. T. cruzi mass spectra values in additional tables S1 and S3 are from Atwood et al., [21]. Table S1 – Trypanosomatid tandem/high-expression set. Only the T. brucei GeneDB links are listed but further links to orthologous trypanosomatid genes can be found on each GeneDB page. Grey shading represents genes thought to be present in tandem arrays but not annotated (An) as such; HSP83 [41] and aldolase [42] in T. brucei for example, but mostly due to incomplete assembly of T. cruzi genome sequence. Table S2 – Trypanosomatid tRNA genes. tRNA genes and cognate codons are indicated. Table S3 – T. cruzi 'single-copy' gene analysis. All these genes have orthologues annotated in the other trypanosomatids and are represented by ≥ 5 cognate mass spectra in the non-redundant proteome set. Table S4 – Realtive CAI analysis for three polycistronic gene clusters. The single-copy genes analysed are from: i. The 75 kbp polycistronic gene cluster on T. brucei chromosome 1 (GeneDB coordinates 815 – 985 kbp), syntenic with the 375 kbp cluster on L. major chromosome 12 (GeneDB coordinates 295 – 670 kbp). ii. The 120 kbp polycistronic gene cluster on T. brucei chromosome 6 (GeneDB coordinates 1,285 – 1,405 kbp), syntenic with the 170 kbp cluster on L. major chromosome 30 (GeneDB coordinates 1,225 – 1,395 kbp). iii. The 85 kbp polycistronic gene cluster on T. brucei chromosome 10 (GeneDB coordinates 1,140 – 1,225 kbp), syntenic with the 130 kbp cluster on L. major chromosome 36 (GeneDB coordinates 20 – 150 kbp). The syntenic chromosome numbers have not been determined in T. cruzi due to problems with sequence assembly. [file 1471-2164-9-2-S1.xls]

## Sheet: Additional Table 1
Gene ID (link)	Protein	Copies (An)	T. cruzi tandem (An)	T. cruzi spectra	CAI (T. brucei)	CAI (T. cruzi)	CAI (L. major)
Tb927.1.2340	Alpha Tubulin	4	No	1021	0.823	0.722	0.706
Tb927.1.2330	Beta Tubulin	4	No	618	0.814	0.74	0.736
Tb10.70.0430	HSP60 (mitochondrial)	2	Yes	382	0.686	0.642	0.591
Tb11.01.3110	HSP70	2	Yes	333	0.748	0.748	0.605
Tb927.6.3740	HSP70 (mtp70)	2	Yes	312	0.678	0.762	0.72
Tb10.26.1080	HSP83	1	Yes	259	0.742	0.77	0.85
Tb927.1.2430	Histone H3	7	Yes	213	0.707	0.756	0.891
Tb10.70.2660	Elongation factor 2	2	Yes	168	0.752	0.695	0.739
Tb10.70.5670	Elongation factor 1a	3	Yes	164	0.811	0.814	0.822
Tb11.02.5450	BiP	4	No	151	0.713	0.692	0.566
Tb927.6.4280	GAPDH (glycosomal)	2	Yes	149	0.772	0.657	0.707
Tb927.5.4170	Histone H4	10	Yes	144	0.727	0.816	0.696
Tb927.7.4060	Cys peptidase	2	Yes	130	0.662	0.557	0.734
Tb09.160.4250	Tryparedoxin peroxidase	2	Yes	124	0.666	0.714	N/A
Tb09.160.4560	Arginine kinase	3	No	116	0.652	0.714	N/A
Tb927.2.2510		2	Yes	111	0.651	0.633	0.562
Tb10.406.0460	Histone H2B	15	Yes	107	0.78	0.738	0.786
Tb09.211.4511	Kinetoplastid membrane protein	3	Yes	89	0.762	0.595	0.789
Tb927.3.4290	PFR1	5	No	80	0.739	0.65	0.718
Tb10.70.1370	Aldolase	1	Yes	71	0.735	0.677	0.572
Tb927.7.3450	I/6 autoantigen	2	No	68	0.556	0.345	0.424
Tb10.70.5820	Hexokinase	2	No	60	0.672	0.554	0.65
Tb11.01.4621	Calmodulin	4	Yes	55	0.699	0.858	0.788
Tb927.1.700	Phosphoglycerate kinase	3	Yes	43	0.623	0.667	0.582
Tb11.46.0002	Ribosomal protein (acidic)	2	Yes	39	0.785	0.633	0.694
Tb927.4.3570	TLN elongation factor 1b	2	No	36	0.687	0.601	0.784
Tb11.01.3170	TRACK	2	Yes	35	0.694	0.682	0.762
Tb11.02.1085	Ribosomal protein (S4)	2	Yes	34	0.679	0.655	0.772
Tb927.7.1120	Tryparedoxin peroxidase	3	Yes	33	0.658	0.484	0.533
Tb09.211.2730	Glycosomal membrane protein	2	Yes	31	0.591	0.557	0.501
Tb10.70.3370	Ribosomal protein (S3a)	2	Yes	31	0.754	0.766	0.72
Tb927.5.930	NADH-dep fumarate reductase	2	Yes	31	0.637	0.454	0.535
Tb09.244.2740	Ribosomal protein (L5)	2	Yes	29	0.772	0.712	0.761
Tb927.3.3310	Ribosomal protein (L13)	2	Yes	29	0.686	0.68	0.689
Tb11.01.5570	RNA-binding protein	2	Yes	28	0.695	0.524	0.631
Tb927.7.1320	HSP10	2	Yes	28	0.682	0.734	0.693
Tb927.7.2820	Histone H2A	13	Yes	27	0.773	0.815	0.7
Tb927.8.6750	Histamine-releasing factor	2	No	27	0.741	0.708	0.742
Tb11.02.4050	Ribosomal protein (L28)	2	Yes	25	0.705	0.724	0.7
Tb10.6k15.3350	Ribosomal protein (S24E)	2	Yes	24	0.747	0.778	0.74
Tb927.6.4840	S-adenosylmethionine synthetase	9	No	23	0.663	0.44	0.699
Tb927.6.960	Cys peptidase	11	Yes	23	0.653	0.577	0.51
Tb927.8.6150	Ribosomal protein (S8)	2	Yes	23	0.74	0.577	0.619
Tb09.211.0120	Nascent polypeptide associated	2	No	22	0.703	0.529	0.52
Tb927.4.1800	Ribosomal protein (L3)	2	Yes	22	0.701	0.682	0.759
Tb09.160.2490	Ribosomal protein (S7)	2	Yes	20	0.634	0.637	0.766
Tb927.8.1330	Ribosomal protein (L7a)	2	No	20	0.702	0.59	0.716
Tb09.211.2630	Ribosomal protein (L23)	2	Yes	19	0.707	0.64	0.63
Tb10.70.7100	Serine peptidase	3	Yes	19	0.598	0.462	0.497
Tb09.211.3270	Ribosomal protein (L31)	2	Yes	18	0.685	0.682	0.799
Tb09.v1.0640	Ribosomal protein (L27a)	2	Yes	18	0.779	0.629	0.661
Tb927.7.5000	Ribosomal protein (L19)	2	Yes	18	0.758	0.638	0.715
Tb10.70.7030	Ribosomal protein (S23)	2	Yes	17	0.744	0.735	0.659
Tb927.7.7420	ATP synthase F1a	2	No	17	0.674	0.591	0.808
Tb09.211.0620	Actin	2	Yes	16	0.64	0.492	0.635
Tb927.8.1610	Surface protease (gp63)	4	Yes	15	0.57	0.374	0.407
Tb927.8.7340	Trans-sialidase	2	Yes	14	0.574	0.46	N/A
Tb10.6k15.2040	Glucose transporter	3	Yes	13	0.607	0.53	0.612
Tb10.70.1690	Ribosomal protein (S10)	2	Yes	13	0.638	0.569	0.577
Tb10.70.1740	Ribosomal protein (S18)	2	Yes	13	0.701	0.609	0.563
Tb10.70.3170	Ribosomal protein (L30)	2	Yes	13	0.694	0.703	0.661
Tb11.01.7535	Ribosomal protein (L27)	2	Yes	11	0.699	0.721	0.759
Tb11.01.3675	Ribosomal protein (S17)	2	Yes	10	0.778	0.741	0.79
Tb927.3.3760	Tryparedoxin	2	No	10	0.677	0.635	0.464
Additional Table S1: Trypanosomatid tandem / high-expression set.

## Sheet: Additional Table 2
	T. brucei	T. cruzi	L. major			T. brucei	T. cruzi	L. major
Ala	GCG				Lys	AAA
	Tb11_tRNA_Ala_1	Tc00.1047053506599.3	LmjF11.TRNAALA.02			Tb10_tRNA_Lys_1	Tc00.1047053509105.116	LmjF23.TRNALYS.01
	Tb07_tRNA_Ala_3	Tc00.1047053508873.408	LmjF11.TRNAALA.01				Tc00.1047053475029.20
	GCA					AAG
	Tb10_tRNA_Ala_1	Tc00.1047053475029.40	LmjF33.TRNAALA.01			Tb07_tRNA_Lys_1	Tc00.1047053504427.242	LmjF21.TRNALYS.02
	GCU					Tb08_tRNA_Lys_1	Tc00.1047053508043.14	LmjF03.TRNALYS.01
	Tb07_tRNA_Ala_1	Tc00.1047053510057.40	LmjF31.TRNAALA.01			Tb08_tRNA_Lys_2	Tc00.1047053504427.234	LmjF10.TRNALYS.01
	Tb07_tRNA_Ala_2	Tc00.1047053508909.130	LmjF17.TRNAALA.01				Tc00.1047053508043.22
Arg	AGG				Met	AUG
	Tb10_tRNA_Arg_2	Tc00.1047053509105.118	LmjF33.TRNAARG.01			Tb04_tRNA_Met_1	Tc00.1047053504055.87	LmjF11.TRNAMET.01
		Tc00.1047053475029.10				Tb10_tRNA_Met_1	Tc00.1047053506435.345	LmjF09.TRNAMET.01
	AGA					Tb04_tRNA_Met_2	Tc00.1047053506435.327	LmjF34.TRNAMET.01
	Tb10_tRNA_Arg_1	Tc00.1047053475029.30	LmjF33.TRNAARG.02				Tc00.1047053506251.88	LmjF36.TRNAMET.01
		Tc00.1047053509105.114					Tc00.1047053504055.91
	CGG						Tc00.1047053508231.92
	Tb11_tRNA_Arg_1	Tc00.1047053506599.6	LmjF09.TRNAARG.01		Phe	UUC
		Tc00.1047053508873.405				Tb11_tRNA_Phe_1	Tc00.1047053506603.60	LmjF09.TRNAPHE.01
	CGA					Tb11_tRNA_Phe_2	Tc00.1047053506599.9	LmjF31.TRNAPHE.01
	Tb08_tRNA_Arg_1	Tc00.1047053504427.239	LmjF23.TRNAARG.02				Tc00.1047053508873.402
		Tc00.1047053508043.19					Tc00.1047053506459.243
	CGU				Pro	CCG
	Tb05_tRNA_Arg_1	Tc00.1047053508043.23	LmjF05.TRNAARG.01			Tb04_tRNA_Pro_1	Tc00.1047053508693.140	LmjF34.TRNAPRO.01
	Tb08_tRNA_Arg_2	Tc00.1047053504427.243	LmjF23.TRNAARG.01				Tc00.1047053503865.16	LmjF24.TRNAPRO.01
	Tb08_tRNA_Arg_3	Tc00.1047053511191.29	LmjF07.TRNAARG.01			CCA
		Tc00.1047053506619.59	LmjF11.TRNAARG.01			Tb10_tRNA_Pro_1	Tc00.1047053508231.101	LmjF36.TRNAPRO.02
Asn	AAC						Tc00.1047053506251.82
	Tb08_tRNA_Asn_1	Tc00.1047053509105.112	LmjF10.TRNAASN.01			CCU
	Tb10_tRNA_Asn_1	Tc00.1047053475029.50	LmjF34.TRNAASN.02			Tb10_tRNA_Pro_2	Tc00.1047053510339.85	LmjF21.TRNAPRO.01
		Tc00.1047053508693.110	LmjF34.TRNAASN.01				Tc00.1047053504033.73	LmjF36.TRNAPRO.01
		Tc00.1047053503865.4			Ser	AGC
Asp	GAC					Tb07_tRNA_Ser_1	Tc00.1047053510057.50	LmjF21.TRNASER.01
	Tb07_tRNA_Asp_1	Tc00.1047053510057.60	LmjF17.TRNAASP.01			Tb07_tRNA_Ser_2	Tc00.1047053508909.120	LmjF17.TRNASER.01
	Tb07_tRNA_Asp_2	Tc00.1047053508909.110	LmjF15.TRNAASP.01			UCG
			LmjF24.TRNAASP.01			Tb927.3.4399	Tc00.1047053507257.190	LmjF29.TRNASER.01
Cys	UGC						Tc00.1047053432939.20
	Tb08_tRNA_Cys_1	Tc00.1047053460125.20	LmjF36.TRNACYS.01			UCA
	Tb08_tRNA_Cys_2	Tc00.1047053510431.55				Tb04_tRNA_Ser_1	Tc00.1047053506435.318	LmjF34.TRNASER.01
Gln	CAA						Tc00.1047053504055.85
	Tb08_tRNA_Gln_1	Tc00.1047053504427.232	LmjF23.TRNAGLN.01			UCU
		Tc00.1047053508043.12				Tb927.3.4393	Tc00.1047053506701.5	LmjF31.TRNASER.01
	CAG						Tc00.1047053509379.5
	Tb08_tRNA_Gln_3	Tc00.1047053511909.6	LmjF36.TRNAGLN.01		Thr	ACG
	Tb08_tRNA_Gln_2	Tc00.1047053511903.132	LmjF24.TRNAGLN.01			Tb04_tRNA_Thr_1	Tc00.1047053503865.8	LmjF30.TRNATHR.01
		Tc00.1047053511067.17	LmjF16.TRNAGLN.01				Tc00.1047053508693.120	LmjF34.TRNATHR.01
		Tc00.1047053510721.16				ACA
Glu	GAA					Tb08_tRNA_Thr_1	Tc00.1047053508043.18	LmjF23.TRNATHR.01
	Tb11_tRNA_Glu_1	Tc00.1047053506459.246	LmjF09.TRNAGLU.01				Tc00.1047053504427.238
	GAG					ACU
	Tb05_tRNA_Glu_1	Tc00.1047053510959.8	LmjF31.TRNAGLU.01			Tb10_tRNA_Thr_1	Tc00.1047053509715.50	LmjF36.TRNATHR.01
	Tb04_tRNA_Glu_1	Tc00.1047053506435.336	LmjF15.TRNAGLU.01				Tc00.1047053510105.60	LmjF36.TRNATHR.03
		Tc00.1047053504055.89						LmjF36.TRNATHR.02
		Tc00.1047053508999.180			Trp	UGG
Gly		GGG				Tb08_tRNA_Trp_1	Tc00.1047053506847.17	LmjF23.TRNATRP.01
	Tb11_tRNA_Gly_1	Tc00.1047053506773.123	LmjF11.TRNAGLY.01				Tc00.1047053509459.20
		Tc00.1047053508799.76			Tyr	UAC
		GGA				Tb04_tRNA_Tyr_1	Tc00.1047053506435.354	LmjF36.TRNATYR.01
	Tb08_tRNA_Gly_1	Tc00.1047053508043.16	LmjF23.TRNAGLY.01				Tc00.1047053504055.93	LmjF34.TRNATYR.01
		Tc00.1047053504427.236						LmjF36.TRNATYR.02
		GGC			Val	GUG
	Tb07_tRNA_Gly_1	Tc00.1047053510105.187	LmjF36.TRNAGLY.01			Tb04_tRNA_Val_3	Tc00.1047053506459.249	LmjF09.TRNAVAL.02
	Tb09_tRNA_Gly_1	Tc00.1047053509717.37	LmjF31.TRNAGLY.01				Tc00.1047053457717.10	LmjF09.TRNAVAL.01
	Tb10_tRNA_Gly_1	Tc00.1047053509715.45	LmjF10.TRNAGLY.01				Tc00.1047053483321.10
		Tc00.1047053510105.55	LmjF36.TRNAGLY.02				Tc00.1047053506321.220
His	CAC					GUA
	Tb11_tRNA_His_1	Tc00.1047053506663.10	LmjF09.TRNAHIS.01			Tb08_tRNA_Val_1	Tc00.1047053508043.13	LmjF23.TRNAVAL.01
		Tc00.1047053511241.10	LmjF09.TRNAHIS.02				Tc00.1047053504427.233
		Tc00.1047053508087.5				GUU
		Tc00.1047053508861.10				Tb04_tRNA_Val_1	Tc00.1047053506435.363	LmjF34.TRNAVAL.01
Ile	AUA					Tb04_tRNA_Val_2	Tc00.1047053504055.95	LmjF21.TRNAVAL.01
	Tb08_tRNA_Ile_1	Tc00.1047053504427.231	LmjF23.TRNAILE.01
		Tc00.1047053508043.11
		Tc00.1047053507579.16
	AUU
	Tb08_tRNA_Ile_2	Tc00.1047053511483.70	LmjF24.TRNAILE.02
	Tb08_tRNA_Ile_3	Tc00.1047053510721.19	LmjF24.TRNAILE.01
		Tc00.1047053508777.205	LmjF34.TRNAILE.01
		Tc00.1047053511909.3
Leu	UUG
		Tc00.1047053432939.10	LmjF29.TRNALEU.01
		Tc00.1047053507257.200
	UUA
	Tb08_tRNA_Leu_2	Tc00.1047053511909.9	LmjF24.TRNALEU.01
		Tc00.1047053510721.13
	CUG
	Tb08_tRNA_Leu_1	Tc00.1047053508043.17	LmjF23.TRNALEU.01
		Tc00.1047053504427.237	LmjF09.TRNALEU.01
	CUA
	Tb04_tRNA_Leu_1	Tc00.1047053506435.309	LmjF34.TRNALEU.01
		Tc00.1047053504055.83
	CUU
	Tb927.3.4396	Tc00.1047053506773.126	LmjF11.TRNALEU.01
	Tb10_tRNA_Leu_1	Tc00.1047053508231.83	LmjF11.TRNALEU.02
		Tc00.1047053508799.73	LmjF36.TRNALEU.01
		Tc00.1047053506251.94
Additional Table S2: Trypanosomatid tRNA genes.

## Sheet: Additional Table 3
Gene ID (link)	Protein	# spectra	Length (kbp)	Corrected spectra	CAI
7852.t00007	protein kinase	7	4.776	1.5	0.373
6204.t00002	trichohyalin	5	2.067	2.4	0.532
8764.t00017	ATP-dependent zinc metallopeptidase	5	2.049	2.4	0.398
6837.t00005	clathrin heavy chain	14	5.115	2.7	0.392
8766.t00006	glutamyl-tRNA synthetase	5	1.803	2.8	0.248
8494.t00002	aspartyl-tRNA synthetase	5	1.695	2.9	0.452
4725.t00007	phosphoacetylglucosamine mutase	6	1.833	3.3	0.368
5360.t00006	UTP-glucose-1-phosphate uridylyltransferase 2	5	1.449	3.5	0.396
8538.t00015	proteasome regulatory non-ATP-ase subunit 2	10	2.886	3.5	0.376
8473.t00003	2-oxoglutarate dehydrogenase E1 component	11	3.021	3.6	0.432
8364.t00006	RAB GDP dissociation inhibitor alpha	5	1.338	3.7	0.417
5901.t00009	dihydrolipoamide branched chain transacylase	5	1.317	3.8	0.408
4903.t00005	flagellar radial spoke component	7	1.791	3.9	0.379
8319.t00008	ABC transporter	22	5.598	3.9	0.395
5876.t00002	26S protease regulatory subunit	5	1.197	4.2	0.381
6865.t00003	lectin	8	1.653	4.8	0.452
4823.t00001	V-type ATPase, A subunit	9	1.833	4.9	0.385
5902.t00003	paraflagellar rod component Par4	9	1.743	5.2	0.385
7617.t00040	serine/threonine-protein kinase	8	1.503	5.3	0.353
7717.t00021	Hsc70-interacting protein (Hip)	6	1.137	5.3	0.425
7924.t00002	inosine-5'-monophosphate dehydrogenase	8	1.476	5.4	0.443
5668.t00005	methionyl-tRNA synthetase	13	2.298	5.7	0.417
6854.t00012	ATP-dependent RNA helicase	11	1.896	5.8	0.381
7667.t00023	nucleolar RNA binding protein	9	1.491	6	0.471
8422.t00010	cysteine peptidase C (CPC)	6	1.002	6	0.433
7083.t00002	paraflagellar rod component	11	1.779	6.2	0.421
5825.t00009	carnitine/choline acetyltransferase	12	1.833	6.5	0.431
6290.t00010	guanine deaminase	9	1.359	6.6	0.365
6869.t00033	2,3 phosphoglycerate mutase	11	1.665	6.6	0.459
8669.t00001	peptidylprolyl isomerase-like	9	1.371	6.6	0.414
7617.t00073	elongation initiation factor 2 alpha subunit	9	1.257	7.2	0.38
8096.t00027	proteasome regulatory ATPase subunit 3	9	1.212	7.4	0.483
4561.t00001	glutamine synthetase	10	1.266	7.9	0.307
6965.t00008	oxidoreductase	8	1.014	7.9	0.375
7617.t00034	6-phospho-1-fructokinase	12	1.458	8.2	0.435
6996.t00020	thioredoxin	11	1.326	8.3	0.378
7164.t00019	lipophosphoglycan biosynthetic protein	19	2.289	8.3	0.507
5802.t00004	fumarate hydratase	14	1.668	8.4	0.445
7109.t00004	3-hydroxy-3-methylglutaryl-CoA reductase	11	1.308	8.4	0.344
8134.t00010	nucleoside phosphorylase	9	1.035	8.7	0.517
7696.t00009	T-complex protein 1, beta subunit	14	1.59	8.8	0.29
8553.t00004	axoneme central apparatus protein	14	1.542	9.1	0.471
7639.t00014	protein disulfide isomerase	11	1.131	9.7	0.426
8493.t00002	vacuolar-type proton translocating pyrophosphatase 1	24	2.445	9.8	0.557
8171.t00020	t-complex protein 1, delta subunit	16	1.614	9.9	0.446
4636.t00003	trypanothione reductase	15	1.479	10.1	0.45
8766.t00001	UV excision repair RAD23-like protein	11	1.086	10.1	0.366
8167.t00008	adenylosuccinate synthetase	19	1.851	10.3	0.436
6223.t00004	succinate dehydrogenase flavoprotein	19	1.83	10.4	0.455
8185.t00017	Transitional endoplasmic reticulum ATPase	28	2.337	12	0.404
8726.t00006	isocitrate dehydrogenase [NADP]	16	1.302	12.3	0.458
8328.t00006	glyceraldehyde 3-phosphate dehydrogenase	13	1.017	12.8	0.536
7739.t00041	t-complex protein 1, eta subunit	22	1.707	12.9	0.365
5966.t00007	6-phosphogluconate dehydrogenase	20	1.434	13.9	0.37
7074.t00001	mitochondrial processing peptidase alpha subunit	24	1.659	14.5	0.416
4671.t00001	asparagine synthetase a	17	1.047	16.2	0.4
5352.t00005	succinyl-coA:3-ketoacid-coenzyme A transferase	25	1.476	16.9	0.437
4935.t00016	carboxypeptidase	26	1.512	17.2	0.443
7777.t00006	cytoskeleton-associated protein CAP5.5	43	2.421	17.8	0.421
8643.t00029	aconitase	51	2.697	18.9	0.373
4881.t00011	urocanate hydratase	40	2.028	19.7	0.451
7963.t00004	calreticulin	24	1.206	19.9	0.574
6912.t00004	elongation factor TU	29	1.41	20.6	0.459
7944.t00004	acetylornithine deacetylase-like	26	1.188	21.9	0.498
8534.t00005	cytochrome C oxidase subunit IV	22	1.005	21.9	0.549
8301.t00008	pyruvate dehydrogenase E1 beta subunit	23	1.044	22	0.529
8728.t00019	eukaryotic initiation factor 4a	27	1.215	22.2	0.526
4702.t00004	peptidyl-prolyl cis-trans isomerase (cyclophilin-40)	24	1.065	22.5	0.396
6896.t00029	stress-induced protein sti1	41	1.671	24.5	0.379
6860.t00015	protein kinase A regulatory subunit	39	1.512	25.8	0.555
8574.t00011	dihydrolipoyl dehydrogenase	38	1.434	26.5	0.536
5420.t00003	ATP-dependent DEAD-box RNA helicase	36	1.221	29.5	0.444
8414.t00002	3-ketoacyl-CoA thiolase	40	1.314	30.4	0.449
8322.t00002	elongation factor-1 gamma	38	1.236	30.7	0.783
8347.t00008	peptidase M20/M25/M40	49	1.425	34.4	0.418
7739.t00014	poly(A)-binding protein	57	1.653	34.5	0.465
6869.t00022	histidine ammonia-lyase	57	1.605	35.5	0.4
8458.t00025	cystathione gamma lyase	48	1.227	39.1	0.413
8730.t00020	S-adenosylhomocysteine hydrolase	54	1.314	41.1	0.639
4568.t00003	thiol-dependent reductase 1	64	1.338	47.8	0.382
8643.t00006	alcohol dehydrogenase	58	1.179	49.2	0.422
6890.t00019	pyruvate phosphate dikinase	260	2.742	94.8	0.578
6124.t00002	aminotransferase	159	1.251	127.1	0.599
4911.t00014	enolase	206	1.29	159.7	0.641
Additional Table S3: T. cruzi 'single-copy' gene analysis.

## Sheet: Additional Table 4
T. brucei chr 1		T. cruzi		L. major chr 12
Gene ID (link)	CAI	Gene ID (link)	CAI	Gene ID (link)	CAI
Tb927.1.3830	0.566	Tc00.1047053506529.508	0.284	LmjF12.0530	0.463
Tb927.1.3860	0.578	Tc00.1047053510889.200	0.313	LmjF12.0560	0.378
Tb927.1.3880	0.56	Tc00.1047053510889.190	0.361	LmjF12.0570	0.438
Tb927.1.3910	0.58	Tc00.1047053506529.460	0.356	LmjF12.0610	0.417
Tb927.1.3940	0.562	Tc00.1047053506529.440	0.388	LmjF12.0620	0.342
Tb927.1.4010	0.543	Tc00.1047053510889.110	0.409	LmjF12.0640	0.459
Tb927.1.4040	0.523	Tc00.1047053506529.400	0.433	LmjF12.0650	0.337
Tb927.1.4050	0.605	Tc00.1047053506529.380	0.372	LmjF12.0660	0.526
Tb927.1.4100	0.657	Tc00.1047053506529.360	0.549	LmjF12.0670	0.57
Tb927.1.4140	0.612	Tc00.1047053506529.330	0.424	LmjF12.0680	0.443
Tb927.1.4180	0.594	Tc00.1047053506529.320	0.447	LmjF12.0700	0.42
Tb927.1.4250	0.532	Tc00.1047053506529.290	0.384	LmjF12.1100	0.303
Tb927.1.4300	0.554	Tc00.1047053506529.260	0.349	LmjF12.1110	0.33
Tb927.1.4310	0.585	Tc00.1047053510885.160	0.367	LmjF12.1120	0.478
Tb927.1.4370	0.523	Tc00.1047053510885.110	0.405	LmjF12.1160	0.384
Tb927.1.4380	0.55	Tc00.1047053506529.190	0.377	LmjF12.1170	0.425
Tb927.1.4410	0.526	Tc00.1047053510885.80	0.327	LmjF12.1180	0.364
Tb927.1.4420	0.561	Tc00.1047053510885.70	0.337	LmjF12.1190	0.39
Tb927.1.4480	0.58	Tc00.1047053510885.40	0.424	LmjF12.1220	0.425
Tb927.1.4690	0.57	Tc00.1047053508593.110	0.409	LmjF12.1270	0.512
Tb927.1.4720	0.576	Tc00.1047053508593.80	0.436	LmjF12.1300	0.442
Tb927.1.4740	0.572	Tc00.1047053508593.60	0.394	LmjF12.1310	0.406
Tb927.1.4760	0.547	Tc00.1047053508593.50	0.368	LmjF12.1320	0.371
Tb927.1.4780	0.566	Tc00.1047053508593.44	0.368	LmjF12.1330	0.405
Tb927.1.4800	0.493	Tc00.1047053508593.40	0.356	LmjF12.1340	0.347
T. brucei chr 6		T. cruzi		L. major chr 30
Tb927.6.4590	0.513	Tc00.1047053511731.60	0.248	LmjF30.3240	0.445
Tb927.6.4600	0.509	Tc00.1047053511731.50	0.231	LmjF30.3250	0.399
Tb927.6.4610	0.532	Tc00.1047053511731.40	0.292	LmjF30.3260	0.398
Tb927.6.4630	0.548	Tc00.1047053511731.30	0.303	LmjF30.3280	0.402
Tb927.6.4640	0.556	Tc00.1047053506833.50	0.336	LmjF30.3290	0.358
Tb927.6.4650	0.582	Tc00.1047053511731.10	0.366	LmjF30.3300	0.39
Tb927.6.4670	0.587	Tc00.1047053511729.60	0.325	LmjF30.3310	0.57
Tb927.6.4710	0.574	Tc00.1047053506835.60	0.389	LmjF30.3360	0.397
Tb927.6.4740	0.566	Tc00.1047053506835.80	0.328	LmjF30.3390	0.365
Tb927.6.4750	0.563	Tc00.1047053506835.90	0.343	LmjF30.3410	0.447
Tb927.6.4760	0.564	Tc00.1047053506945.50	0.337	LmjF30.3420	0.4
Tb927.6.4770	0.58	Tc00.1047053506945.70	0.333	LmjF30.3430	0.533
Tb927.6.4780	0.548	Tc00.1047053506945.80	0.363	LmjF30.3440	0.468
Tb927.6.4800	0.553	Tc00.1047053506945.100	0.311	LmjF30.3450	0.412
Tb927.6.4940	0.491	Tc00.1047053506945.180	0.307	LmjF30.3540	0.315
Tb927.6.4970	0.524	Tc00.1047053506945.220	0.317	LmjF30.3580	0.442
Tb927.6.5000	0.498	Tc00.1047053506945.250	0.344	LmjF30.3610	0.351
Tb927.6.5030	0.528	Tc00.1047053506945.280	0.368	LmjF30.3640	0.351
Tb927.6.5070	0.552	Tc00.1047053506945.320	0.346	LmjF30.3680	0.452
Tb927.6.5080	0.561	Tc00.1047053506945.330	0.328	LmjF30.3690	0.469
Tb927.6.5090	0.558	Tc00.1047053506945.340	0.308	LmjF30.3700	0.419
Tb927.6.5110	0.536	Tc00.1047053510643.130	0.279	LmjF30.3710	0.415
T.brucei chr 10		T. cruzi		L. major chr 36
Tb10.70.2280	0.47	Tc00.1047053508659.30	0.236	LmjF36.0520	0.268
Tb10.70.2290	0.559	Tc00.1047053508659.18	0.305	LmjF36.0510	0.366
Tb10.70.2300	0.567	Tc00.1047053504203.60	0.35	LmjF36.0500	0.438
Tb10.70.2330	0.568	Tc00.1047053503791.40	0.372	LmjF36.0470	0.448
Tb10.70.2340	0.588	Tc00.1047053504203.10	0.353	LmjF36.0450	0.315
Tb10.70.2350	0.568	Tc00.1047053510969.40	0.39	LmjF36.0440	0.415
Tb10.70.2380	0.51	Tc00.1047053510969.10	0.355	LmjF36.0400	0.381
Tb10.70.2400	0.526	Tc00.1047053510289.50	0.356	LmjF36.0390	0.404
Tb10.70.2440	0.542	Tc00.1047053510289.30	0.373	LmjF36.0370	0.411
Tb10.70.2460	0.507	Tc00.1047053503891.50	0.325	LmjF36.0350	0.35
Tb10.70.2470	0.565	Tc00.1047053503891.70	0.416	LmjF36.0330	0.456
Tb10.70.2560	0.519	Tc00.1047053506581.40	0.33	LmjF36.0270	0.342
Tb10.70.2570	0.635	Tc00.1047053506581.30	0.375	LmjF36.0250	0.548
Tb10.70.2620	0.54	Tc00.1047053508169.50	0.363	LmjF36.0210	0.444
Tb10.70.2700	0.555	Tc00.1047053508625.50	0.35	LmjF36.0150	0.36
Tb10.70.2710	0.542	Tc00.1047053508625.60	0.357	LmjF36.0130	0.348
Tb10.70.2730	0.513	Tc00.1047053510963.20	0.31	LmjF36.0110	0.346
Tb10.70.2740	0.556	Tc00.1047053510963.10	0.297	LmjF36.0100	0.407
Tb10.70.2750	0.565	Tc00.1047053509757.10	0.34	LmjF36.0090	0.382
Tb10.70.2800	0.573	Tc00.1047053508625.160	0.314	LmjF36.0050	0.432
Additional Table S4:
Realtive CAI analysis for three polycistronic gene clusters.

## Sheet: References
References for additional file
1. GeneDB [http://www.genedb.org].
Table S1 and Table S3
2. Atwood JA, 3rd, Weatherly DB, Minning TA, Bundy B, Cavola C, Opperdoes
FR, Orlando R, Tarleton RL: The Trypanosoma cruzi proteome. Science 2005,
309(5733):473-476.
Table S1
3. Mottram JC, Murphy WJ, Agabian N: A transcriptional analysis of the
Trypanosoma brucei hsp83 gene cluster. Mol Biochem Parasitol 1989,
37(1):115-127.
4. Marchand M, Poliszczak A, Gibson WC, Wierenga RK, Opperdoes FR, Michels
PA: Characterization of the genes for fructose-bisphosphate aldolase in
Trypanosoma brucei. Mol Biochem Parasitol 1988, 29(1):65-75.
